# Supplementary material for: Utilization of ferulic acid in Aspergillus niger requires the transcription factor FarA and a newly identified Far-like protein (FarD) that lacks the canonical Zn(II)2Cys6 domain
Source: Front Fungal Biol. 2022 Nov 8;3:978845. doi: 10.3389/ffunb.2022.978845 (PMC10512302; doi:10.3389/ffunb.2022.978845)
Supplement: Supplementary file 7 [file Table_3.xlsx]

## Sheet: NRRL3v2-in_gene.diffs
Supplementary Table 3: List of SNPs in JR11.1_17, JR11.1_19, JR11.1_24 compared to JR11.1 and NRRL3
Gene	Chromosome	Position	Reference base	Variant bases				Reference aa	Variant aas				Different from JR11.1
			NRRL3v2	JR11.1	U#17	U#19	U#24	NRRL3v2	JR11.1	U#17	U#19	U#24	U#17	U#19	U#24
NRRL3v2.5_00051	Chr_1	146574	C	A	A	A	A	L	I	I	I	I
NRRL3v2.5_00080	Chr_1	227337	C	A	A	A	A	V	F	F	F	F
NRRL3v2.5_00147	Chr_1	403881	T	G	G	G	G	I	S	S	S	S
NRRL3v2.5_00208	Chr_1	575431	G	A	A	A	A	L	F	F	F	F
NRRL3v2.5_00222	Chr_1	617341	A	G	G	G	G	K	E	E	E	E
NRRL3v2.5_00299	Chr_1	841864	A	C	C	C	C	L	V	V	V	V
NRRL3v2.5_00299	Chr_1	841868	CA	=	GG	GG	=	M	=	T	T	=	*	*
NRRL3v2.5_00394.1	Chr_1	1094229	T	A	A	A	A	L	Q	Q	Q	Q
NRRL3v2.5_00458	Chr_1	1295315	G	A	A	A	A	A	=	=	=	=
NRRL3v2.5_00458	Chr_1	1295317	C	T	T	T	T	A	T	T	T	T
NRRL3v2.5_00571	Chr_1	1607327	A	G	G	G	G	K	E	E	E	E
NRRL3v2.5_00571	Chr_1	1607329	A	G	G	G	G	K	=	=	=	=
NRRL3v2.5_00588	Chr_1	1748089	A	G	G	G	G	K	R	R	R	R
NRRL3v2.5_00629	Chr_1	1862573	T	C	C	C	C	F	S	S	S	S
NRRL3v2.5_00692	Chr_1	2044226	A	T	T	T	T	A	=	=	=	=
NRRL3v2.5_00711	Chr_1	2089769	A	G	G	G	G	N	D	D	D	D
NRRL3v2.5_00811	Chr_1	2375074	G	A	A	A	A	E	K	K	K	K
NRRL3v2.5_00872	Chr_1	2531699	A	C	C	C	C	Y	S	S	S	S
NRRL3v2.5_00942	Chr_1	2725673	T	A	A	A	A	K	M	M	M	M
NRRL3v2.5_01499	Chr_2	886891	G	T	T	T	T	A	S	S	S	S
NRRL3v2.5_01710	Chr_2	1556904	T	C	C	C	C	F	L	L	L	L
NRRL3v2.5_01800	Chr_2	1794405	C	=	=	T	=	P	=	=	=	=
NRRL3v2.5_01834	Chr_2	1883500	T	C	C	C	C	L	P	P	P	P
NRRL3v2.5_01970	Chr_2	2299708	C	T	T	T	T	V	=	=	=	=
NRRL3v2.5_02126	Chr_2	2795814	T	A	A	A	A	D	V	V	V	V
NRRL3v2.5_02175	Chr_2	2928364	T	C	C	C	C	Y	C	C	C	C
NRRL3v2.5_02263	Chr_2	3160153	A	=	=	T	=	K	=	=	*	=		*
NRRL3v2.5_02342	Chr_2	3386266	T	C	C	C	C	L	=	=	=	=
NRRL3v2.5_02387	Chr_2	3531269	T	A	A	A	A	N	I	I	I	I
NRRL3v2.5_02396	Chr_2	3553046	G	A	A	A	A	P	S	S	S	S
NRRL3v2.5_02435	Chr_2	3670512	C	=	=	T	=	T	=	=	I	=		*
NRRL3v2.5_02455	Chr_2	3716039	A	C	C	C	C	Y	S	S	S	S
NRRL3v2.5_02598	Chr_2	4114328	A	G	G	G	G	F	L	L	L	L
NRRL3v2.5_02672	Chr_2	4329870	C	=	T	=	=	S	=	L	=	=	*
NRRL3v2.5_02932	Chr_3	155833	A	=	=	=	T	N	=	=	=	Y			*
NRRL3v2.5_03435	Chr_3	1592244	A	T	T	T	T	D	E	E	E	E
NRRL3v2.5_03491	Chr_3	1737059	G	C	C	C	C	L	=	=	=	=
NRRL3v2.5_03696	Chr_3	2476749	C	=	=	T	=	T	=	=	=	=			silent
NRRL3v2.5_03794	Chr_3	2751672	A	G	G	G	G	L	S	S	S	S
NRRL3v2.5_03857	Chr_3	2954874	A	ATTTGTTTTT	ATTTGTTTTT	ATTTGTTTTT	=	I	KAEKKQI	KAEKKQI	KAEKKQI	=
NRRL3v2.5_03857	Chr_3	2954879	A	=	=	C	=	A	=	=	=	=
NRRL3v2.5_03882	Chr_3	3030440	C	T	T	T	T	W	*	*	*	*
NRRL3v2.5_03889	Chr_3	3058389	TA	=	T	=	=	L	=	frameshift	=	=	*
NRRL3v2.5_03973	Chr_3	3276464	G	A	A	A	A	D	N	N	N	N
NRRL3v2.5_03982	Chr_3	3307948	C	T	T	T	T	I	=	=	=	=
NRRL3v2.5_04126	Chr_3	3716301	A	G	G	G	G	F	=	=	=	=
NRRL3v2.5_04135	Chr_3	3744221	T	C	C	C	C	L	P	P	P	P
NRRL3v2.5_04390	Chr_4	445056	CC	TT	TT	TT	TT	T	I	I	I	I
NRRL3v2.5_04395	Chr_4	462441	A	G	G	G	G	A	=	=	=	=
NRRL3v2.5_05044	Chr_4	2431735	T	A	A	A	A	Y	F	F	F	F
NRRL3v2.5_05146	Chr_4	2824111	A	T	T	T	T	K	*	*	*	*
NRRL3v2.5_05152	Chr_4	2847399	GT	=	=	AA	=	S	=	=	K	=		*
NRRL3v2.5_05360	Chr_4	3426147	G	C	C	C	C	P	A	A	A	A
NRRL3v2.5_05441	Chr_4	3668116	G	=	=	=	A	R	=	=	=	C			*
NRRL3v2.5_05890	Chr_4	5127622	G	A	A	A	A	L	F	F	F	F
NRRL3v2.5_05908	Chr_4	5175437	C	T	T	T	T	F	=	=	=	=
NRRL3v2.5_05916	Chr_4	5204878	A	T	T	T	T	M	L	L	L	L
NRRL3v2.5_05941	Chr_4	5269731	G	A	A	A	A	L	F	F	F	F
NRRL3v2.5_06171	Chr_4	6004434	G	C	C	C	C	D	H	H	H	H
NRRL3v2.5_06646	Chr_5	1151480	GG	AA	AA	AA	AA	FQ	F*	F*	F*	F*
NRRL3v2.5_06734	Chr_5	1422790	A	C	C	C	C	K	Q	Q	Q	Q
NRRL3v2.5_06740	Chr_5	1439765	T	=	=	C	=	E	=	=	G	=		*
NRRL3v2.5_06775	Chr_5	1555574	C	T	T	T	T	P	S	S	S	S
NRRL3v2.5_06976	Chr_5	2201779	G	T	T	T	T	L	=	=	=	=
NRRL3v2.5_07006	Chr_5	2298059	T	C	C	C	C	L	S	S	S	S
NRRL3v2.5_07108	Chr_5	2603113	A	G	G	G	G	Q	=	=	=	=
NRRL3v2.5_07473	Chr_6	123985	AC	=	TT	=	=	V	=	K	=	=	*
NRRL3v2.5_07794	Chr_6	1167122	A	G	G	G	G	L	S	S	S	S
NRRL3v2.5_08427	Chr_6	3187508	T	=	=	A	=	I	=	=	F	=		*
NRRL3v2.5_08921	Chr_7	361643	T	A	A	A	A	N	Y	Y	Y	Y
NRRL3v2.5_08980	Chr_7	537742	T	C	C	C	C	D	G	G	G	G
NRRL3v2.5_08980	Chr_7	537744	AG	A	A	A	A	P	frameshift	frameshift	frameshift	frameshift
NRRL3v2.5_09133	Chr_7	997009	G	T	T	T	T	V	L	L	L	L
NRRL3v2.5_09145	Chr_7	1042290	G	=	A	=	=	Q	=	*	=	=	*
NRRL3v2.5_09145	Chr_7	1042866	T	=	=	=	A	K	=	=	=	*			*
NRRL3v2.5_09145	Chr_7	1043295	AC	=	=	CT	=	V	=	=	R	=		*
NRRL3v2.5_09198	Chr_7	1204409	T	C	C	C	C	E	G	G	G	G
NRRL3v2.5_09203	Chr_7	1225674	T	A	A	A	A	I	N	N	N	N
NRRL3v2.5_09377	Chr_7	1828334	C	T	T	T	T	R	W	W	W	W
NRRL3v2.5_09753	Chr_7	2883396	T	G	G	G	G	D	E	E	E	E
NRRL3v2.5_09788	Chr_7	3000841	C	T	T	T	T	V	=	=	=	=
NRRL3v2.5_10216	Chr_8	147991	C	=	=	=	T	V	=	=	=	=			silent
NRRL3v2.5_10563	Chr_8	1168120	C	=	=	T	=	M	=	=	I	=		*
NRRL3v2.5_11031	Chr_8	2597569	A	G	G	G	G	L	=	=	=	=
NRRL3v2.5_11178	Chr_8	3037531	A	=	G	=	=	L	=	=	=	=	silent
NRRL3v2.5_11422	Chr_8	3789666	C	=	=	=	T	G	=	=	=	E			*
NRRL3v2.5_11492	Chr_8	3982029	T	=	=	A	=	Y	=	=	N	=		*
NRRL3v2.5_11504	Chr_8	4025469	C	T	T	T	T	E	K	K	K	K
NRRL3v2.5_11527	Chr_8	4087093	T	=	=	G	=	L	=	=	=	=
NRRL3v2.5_11821	Chr_8	4928076	C	T	T	T	T	P	L	L	L	L
													6	9	6	SNPS in ORF
													1 silent		2 silent
